# Supplementary material for: Identification of Sero-Diagnostic Antigens for the Early Diagnosis of Johne’s Disease using MAP Protein Microarrays
Source: Sci Rep. 2019 Nov 26;9:17573. doi: 10.1038/s41598-019-53973-x (PMC6879513; doi:10.1038/s41598-019-53973-x)
Supplement: Supplementary file 2 — Supplementary Table 1 [file 41598_2019_53973_MOESM2_ESM.xlsx]

## Sheet: Sheet1
SupplementaryTable S1. Dairy herd characteristics of participating farms. The farms from which serum samples were collected are listed along with their respective states. The herd size, test prevalence (prevalnce from testing prior to sample collection, prevalence of fecal positive cows, and prevalence of seropositive cows.
Farm	State	Herd size	Test Prev (%)	Fecal Prev (%)	Seroprev (%)
MD&F Dairy	CA	700	10.7317	58.3333	25
MDF Dairy		1400	5.09031	61.9718	26.7606
SFD Dairy		775	7.53676	56.8182	27.2727
EB Dairy	GA	348	-	57.1429	25
UC Dairy		157	1.47059	75	18.75
W Dairy		1050	-	83.3333	25
BN Dairy	PA	222	0	66.1765	2.94118
C Dairy		336	0.6	2.73973	27
H Dairy		271	4.6	0	28.125
M Dairy		287	0	4.16667	1.14286
S Dairy	MN	138	19.63	0	25
