# Supplementary material for: Identification of Sero-Diagnostic Antigens for the Early Diagnosis of Johne’s Disease using MAP Protein Microarrays
Source: Sci Rep. 2019 Nov 26;9:17573. doi: 10.1038/s41598-019-53973-x (PMC6879513; doi:10.1038/s41598-019-53973-x)
Supplement: Supplementary file 3 — Supplementary Table 2 [file 41598_2019_53973_MOESM3_ESM.xlsx]

## Sheet: Sheet1
Supplementary Table S2. Odds ratio (OR) in each group based on ordinal logistic regression models
Antigen	NL		NH		F+E-		F+E+
	OR	95% CI	OR	95% CI	OR	95% CI	OR	95% CI
MAP0019c	1.0a	--	2.1b	1.1, 4.1	2.6b	1.5, 4.7	1.5a	0.8, 2.8
MAP0026	1.0a	--	4.0b	1.4, 11.3	2.0a,b	0.8, 4.8	1.7a,b	0.7, 4.1
MAP0117	1.0a	--	12.9b	2.8, 59.0	1.5a,b	0.5, 5.0	1.0a,b	0.3, 3.6
MAP0123	1.0a	--	5.8b	1.9, 17.8	2.2a,b	0.9, 5.3	1.3a,b	0.5, 3.1
MAP0307c	1.0a	--	2.1a	1.0, 4.5	2.9b	1.5, 5.5	2.3b	1.2, 4.4
MAP0357	1.0a	--	3.4b	1.4, 8.6	3.6b	1.7, 7.8	2.5b	1.1, 5.3
MAP0433c	1.0a	--	9.1b	2.6, 31.7	3.8b	1.3,11.0	1.0a	0.3, 3.0
MAP0646c	1.0a	--	3.8b	1.2, 11.9	1.2a,b	0.5, 3.3	1.0a,b	0.4, 2.9
MAP0920c	1.0a	--	1.6a,b	0.9, 3.1	2.5b	1.4, 4.5	1.5a,b	0.9, 2.6
MAP0953	1.0a	--	8.6b	2.4, 30.8	8.6b	2.8, 26.3	8.1b	2.6, 25.3
MAP1298	1.1a,b	0.6, 2.0	1.0a	--	2.4b	1.4, 4.0	1.1a,b	0.7, 1.8
MAP1356c	1.0a	--	1.7a,b	0.7, 4.3	2.7b	1.2, 5.8	1.8a,b	0.8, 4.0
MAP1525	1.0a	--	3.7b	1.5, 9.1	2.2a	1.0, 4.5	1.6a	0.7, 3.3
MAP1561c	1.3a,b	0.6, 2.8	7.2b	2.7, 19.1	4.2b	2.0, 9.1	1.0a	--
MAP1651c	1.1a,b	0.7, 1.6	1.0a	--	1.0a	0.7, 1.4	2.0b	1.4, 2.8
MAP1761c	1.1a,b	0.7, 1.7	2.3b	1.4, 3.6	1.6b	1.1, 2.4	1.0a	--
MAP1782c	1.0a	--	1.9a	0.9, 4.0	3.9b	2.0, 7.8	1.7a,b	0.9, 3.2
MAP1960	1.0a	--	2.5b	1.1, 5.5	2.8b	1.4, 5.4	6.0b	2.8, 12.7
MAP1968c	1.0a	--	11.0b	3.2, 36.8	4.2b	1.5, 11.7	3.0b	1.1, 8.5
MAP1986	1.0a	--	3.2b	1.1, 8.8	6.3b	2.5, 15.4	2.8b	1.1, 6.9
MAP2093c	1.0a	--	23.0b	4.4, 119.4	4.5b	1.2, 16.4	2.9a,b	0.8, 11.1
MAP2117c	1.0a	--	2.5a,b	0.9, 6.6	3.9b	1.6, 9.1	2.7b	1.2, 6.5
MAP2158	1.0a	--	1.3a,b	0.7, 2.1	1.7b	1.1, 2.6	1.3a,b	0.9, 2.0
MAP2187c	1.0a	--	5.9b	2.0, 17.4	6.0b	2.4, 15.3	6.5b	2.5, 17.0
MAP2195	1.0a	--	1.8a,b	0.9, 3.6	4.0b	2.0, 8.0	2.9b	1.5, 5.7
MAP2288c	1.0a	--	2.8b	1.3, 5.7	1.9b	1.0, 3.6	1.7a	0.9, 3.3
MAP2447c	1.0a	--	14.8b	4.2, 53.0	6.9b	2.5, 19.2	4.5b	1.6, 12.4
MAP2497c	1.0a	--	2.7b	1.2, 6.4	6.2b	2.9, 13.3	5.0b	2.3, 10.6
MAP2609+2121c+2942c&1272c_2453	1.0a	--	1.7a,b	0.8, 3.8	1.1a,b	0.6, 2.1	5.0b	2.4, 10.3
MAP2609-codon optimized	1.0a	--	2.3b	1.1, 4.7	2.1b	1.1, 4.0	4.8b	2.4, 9.4
MAP2694	1.0a	--	4.6b	1.9, 11.2	1.7a,b	0.8, 3.5	1.5a,b	0.7, 3.2
MAP2823	1.0a	--	3.2b	1.1, 9.3	1.5a	0.6, 3.6	1.4a	0.5, 3.5
MAP2942c	1.0a	0.6, 1.9	1.4a	0.9, 2.4	1.0a	--	2.8b	1.8, 4.4
MAP2942c-MAP1569	1.0a	--	1.3a	0.7, 2.3	1.0a	0.6, 1.7	2.6b	1.5, 4.5
MAP3039c	1.0a	--	1.7b	1.0, 2.9	2.1b	1.3, 3.3	2.4b	1.5, 3.9
MAP3056	1.0a	--	4.3b	1.3, 14.8	1.9a,b	0.7, 5.5	1.9a,b	0.6, 5.5
MAP3305c	1.0a	--	4.9b	1.9, 12.9	3.7b	1.6, 8.6	4.1b	1.7, 9.6
MAP3527	1.0a	--	3.6b	1.4, 9.7	1.9a,b	0.8, 4.6	3.8b	1.6, 9.2
MAP3531c	1.0a	--	2.1b	1.0, 4.4	1.5a,b	0.8, 2.7	8.2b	3.8, 17.7
MAP3540c	1.0a	--	2.7a,b	0.9, 7.6	7.5b	3.0, 19.0	8.0b	3.1, 20.7
MAP3762c	1.0a	--	3.1a,b	1.0, 9.9	3.5b	1.3, 9.1	2.5a,b	0.9, 6.7
MAP3773c	1.0a	--	10.2b	2.6, 39.9	2.8a,b	0.9, 8.9	2.6a,b	0.8, 8.5
MAP4074	1.0a	--	1.2a,b	0.4, 3.2	2.6b	1.1, 5.8	3.6b	1.5, 8.4
MAP4143	1.0a	--	4.0b	1.6, 10.0	1.9a,b	0.8, 4.2	1.7a,b	0.8, 4.0
MAP4147	1.0a	--	1.6a	0.9, 2.8	2.0b	1.3, 3.1	1.9b	1.2, 3.1
MAP4186	1.0a	--	5.0b	1.9, 12.8	2.4a,b	1.0, 5.2	1.7a,b	0.8, 3.9
MAP4225c	1.0a	--	5.8b	1.7, 20.0	4.3b	1.5, 12.6	4.8b	1.6, 14.2
MAP4231	1.0a	--	1.4a,b	0.7, 2.6	2.7b	1.4, 5.0	1.8b	1.0, 3.2
MAP4339	1.0a	--	6.8b	1.9, 23.9	1.4a,b	0.5, 4.9	2.9a,b	1.0, 8.7
Note:
abaseline OR and ORs that do not differ from baseline OR (if confidence intervals overlapped)
bORs that differ from baseline OR
