# Supplementary material for: Identification of Sero-Diagnostic Antigens for the Early Diagnosis of Johne’s Disease using MAP Protein Microarrays
Source: Sci Rep. 2019 Nov 26;9:17573. doi: 10.1038/s41598-019-53973-x (PMC6879513; doi:10.1038/s41598-019-53973-x)
Supplement: Supplementary file 4 — Supplementary Table 3 [file 41598_2019_53973_MOESM4_ESM.xlsx]

## Sheet: Sheet2
Supplementary Table S3. Functional description of 49 proteins identified in this study
MAP ID	Identified in	Functional	Functional	Predicted Subcellular	Ortholog	Identity
	Group	description	category	Localization	in Mtb	to Mtb (%)
MAP0019c	F+E- only	penicillin-binding protein	Cell wall and cell processes	Membrane	Rv0016c	87.8
MAP0026	NH only	polyketide synthase fadD33	Lipid metabolism	Cytoplasmic	Rv1345	59.62
MAP0117	NH only	hypothetical protein	Hypotheticals	Membrane	No
MAP0123	NH only	PPE family protein	PE/PPE	Cytoplasmic	Rv0286	61.78
MAP0307c	F+E- only	conserved hypothetical protein	Conserved hypotheticals	Extracellular	Rv3705c	86.77
MAP0357	NH_F+E-	conserved membrane protein	Cell wall and cell processes	Membrane	Rv3694c	79.09
MAP0433c	NH only	hypothetical protein	Cell wall and cell processes	Membrane	Rv3630	78.98
MAP0646c	NH only	hypothetical protein	Hypotheticals	Membrane	No
MAP0920c	F+E- only	Large-conductance mechanosensitive channel	Cell wall and cell processes	Membrane	Rv0985c	78.15
MAP0953	NH_F+E-_F+E+	hypothetical protein	Hypotheticals	Membrane	No
MAP1298	F+E- only	inositol-monophosphatase	Intermediary metabolism and respiration	Cytoplasmic	Rv1604	77.78
MAP1356c	F+E- only	conserved hypothetical protein	Conserved hypotheticals	Cytoplasmic	Rv1645c	82.54
MAP1525	NH only	transmembrane C-5 sterol desaturase	Lipid metabolism	Membrane	Rv1814	80.6
MAP1561c	NH_F+E-	probable NADH dehydrogenase	Intermediary metabolism and respiration	Membrane	Rv1854c	87.96
MAP1651c	F+E+ only	hypothetical protein	Conserved hypotheticals	Cytoplasmic	Rv1930c	76.61
MAP1761c	NH only	hypothetical protein	Hypotheticals	Extracellular	No
MAP1782c	F+E- only	putative cytochrome P450	Intermediary metabolism and respiration	Cytoplasmic	No
MAP1960	F+E-_F+E+	hypothetical protein	Cell wall and cell processes	Membrane	Rv2219	86.76
MAP1968c	NH only	hypothetical protein	Cell wall and cell processes	Extracellular	Rv2224c	84.23
MAP1986	NH_F+E-	conserved transmembrane protein	Cell wall and cell processes	Membrane	Rv2235	74.28
MAP2093c	NH only	arginine/ornithine transporterv RocE	Cell wall and cell processes	Membrane	Rv2320c	80.97
MAP2117c	F+E- only	conserved integral membrane protein	Virulence, detoxification, adaptation	Membrane	Rv3501c	58.8
MAP2158	F+E- only	hypothetical protein (MAP unique)	Hypotheticals	Cytoplasmic	No
MAP2187c	NH_F+E-_F+E+	hypothetical protein	Intermediary metabolism and respiration	Cytoplasmic	Rv0223c	35.14
MAP2195	F+E-_F+E+	hypothetical protein	Conserved hypotheticals	Cytoplasmic	Rv0311	57.14
MAP2288c	NH only	hypothetical protein	Conserved hypotheticals	Membrane	Rv2468c	82.21
MAP2447c	NH_F+E-_F+E+	probable UDP-N-acetylglucosamine 1-carboxyvinyltransferase	Cell wall and cell processes	Cytoplasmic	Rv1315	97.6
MAP2497c	NH_F+E-_F+E+	lipoprotein	Cell wall and cell processes	Extracellular	Rv1275	88.82
MAP2609	NH_F+E-_F+E+	secreted protein, low MW T-cell antigen	Cell wall and cell processes	Extracellular	Rv1174c	61.82
MAP2609+2121c+2942c&1272c_2453	F+E+ only	secreted/hypothetical/secreted/exported protein	Cell wall and cell processes	membrane/Cytoplasmic/Extracellular/Membrane	Rv1174c/No/Rv2878c/Rv1566c	61.82/no/80.85/88.06
MAP2694	NH only	hypothetical protein	Cell wall and cell processes	Cytoplasmic	Rv1097c	69.06
MAP2823	NH only	conserved hypothetical protein	Conserved hypotheticals	Membrane	Rv2707	83.06
MAP2942c	F+E+ only	secreted protein Mpt53	Cell wall and cell processes	Extracellular	Rv2878c	80.85
MAP2942c-MAP1569	F+E+ only	secreted antigen/protein	Cell wall and cell processes	Extracellular/Extracellular	Rv2878c / Rv1860	80.85 / 77.59
MAP3039c	F+E-_F+E+	hypothetical protein	Cell wall and cell processes	Membrane	Rv3004	70
MAP3056	NH only	lipoprotein	Cell wall and cell processes	Extracellular	Rv3016	64.92
MAP3305c	NH_F+E-_F+E+	hypothetical protein	Conserved hypotheticals	Cytoplasmic	Rv3205c	87.13
MAP3527	NH only	Probable serine protease PepA	Intermediary metabolism and respiration	Membrane	Rv0125	73.73
MAP3531c	F+E+ only	secreted fibronectin-binding protein C	Lipid metabolism	Extracellular	Rv0129c	85.28
MAP3540c	F+E-_F+E+	hypothetical protein	Hypotheticals	Cytoplasmic	No
MAP3762c	F+E- only	glycosyltransferase	Intermediary metabolism and respiration	Cytoplasmic	Rv1524	56.17
MAP3773c	NH only	Probable zinc uptake regulation protein	Regulatory proteins	membrane	Rv2359	32.26
MAP4074	F+E-_F+E+	hypothetical protein	Hypotheticals	Cytoplasmic	No
MAP4143	NH only	elongation factor Tu	Information pathways	Membrane	Rv0685	96.97
MAP4147	F+E- only	ferredoxin reductase	Intermediary metabolism and respiration	Membrane	Rv0688	82.11
MAP4186	NH only	50S ribosomal protein L15 rplO	Information pathways	membrane	Rv0723	89.04
MAP4225c	NH_F+E-_F+E+	dTDP-glucose 4,6-dehydratase	Intermediary metabolism and respiration	Cytoplasmic	Rv3464	92.45
MAP4231	F+E- only	30S ribosomal protein	Information pathways	Membrane	Rv3459c	94.96
MAP4339	NH only	hypothetical protein	Intermediary metabolism and respiration	membrane	Rv3913	80.99
