# Supplementary material for: Identification of Sero-Diagnostic Antigens for the Early Diagnosis of Johne’s Disease using MAP Protein Microarrays
Source: Sci Rep. 2019 Nov 26;9:17573. doi: 10.1038/s41598-019-53973-x (PMC6879513; doi:10.1038/s41598-019-53973-x)
Supplement: Supplementary file 5 — Supplementary Table 4 [file 41598_2019_53973_MOESM5_ESM.xlsx]

## Sheet: Sheet3
Supplementary Table S4. Antigens with low mean intensity.
MAP ID	Mean intensity				Protein	NL		NH		F+E-		F+E+
	NL	NH	F+E-	F+E+	Conc.	OR	95% CL	OR	95% CL	OR	95% CL	OR	95% CL
MAP0189	-0.954284	-0.609344	-0.411036	-0.424822	0.0653339	1	--	1.258	0.667, 2.371	1.824	1.078, 3.089	1.807	1.054, 3.096
MAP0616c	-0.560331	-0.300945	0.0143437	-0.237244	0.063012	1	--	2.24	1.042, 4.812	2.715	1.414, 5.215	2.177	1.126, 4.208
MAP0691c	-0.502572	0.109469	0.203789	-0.316591	0.0765745	1	--	1.965	1.151, 3.354	1.939	1.232, 3.051	1.337	0.85, 2.102
MAP0858	-0.559801	-0.0818584	0.0381251	-0.224194	<0.05	1	--	2.95	1.348, 6.455	3.187	1.625, 6.252	2.256	1.151, 4.419
MAP1224c	-0.61039	-0.0136145	0.242837	0.0423914	0.052539	1	--	1.764	1.04, 2.991	2.019	1.273, 3.203	1.706	1.07, 2.72
MAP1506	-0.672723	-0.371429	-0.0676131	0.118714	0.058796	1	--	1.802	0.882, 3.681	2.091	1.132, 3.862	2.88	1.535, 5.401
MAP2875	-0.816878	-0.808306	-0.329298	-0.25008	<0.05	1	--	1.618	0.662, 3.958	3.068	1.412, 6.664	3.513	1.589, 7.769
MAP3266c	-0.406908	0.0258037	0.09011	-0.126514	<0.05	1	--	2.062	0.957, 4.441	2.065	1.112, 3.837	1.772	0.93, 3.377
MAP3757c	-0.649737	-0.616735	-0.185409	-0.67656	0.0640842	1	--	1.928	0.632, 5.879	4.196	1.585, 11.109	1.48	0.546, 4.014
MAP3852c	-0.551043	-0.577227	0.138028	0.230275	<0.05	1	--	1.389	0.718, 2.685	2.673	1.487, 4.803	3.509	1.864, 6.606
MAP4056c	-1.22483	-0.70419	-0.889056	0.077257	<0.05	1	--	1.635	0.947, 2.821	1.483	0.919, 2.393	2.337	1.427, 3.825
